# Supplementary material for: High-Performance and Simply-Synthesized Ladder-Like Structured Methacrylate Siloxane Hybrid Material for Flexible Hard Coating
Source: Polymers (Basel). 2018 Apr 17;10(4):449. doi: 10.3390/polym10040449 (PMC6415222; doi:10.3390/polym10040449)
Supplement: Supplementary file 1 [file polymers-10-00449-s001.zip]

Archive with 2 entries (2 files):
- polymers-289087-suppl for proof.docx
- Video S1_Byeong-Soo Bae.avi
